# Supplementary material for: Effects of Carbohydrate and Protein Administration by Food Items on Strength Response after Training in Stable COPD
Source: Nutrients. 2022 Aug 30;14(17):3565. doi: 10.3390/nu14173565 (PMC9460301; doi:10.3390/nu14173565)
Supplement: Supplementary file 1 [file nutrients-14-03565-s001.zip]

Archive with 1 entries (1 files):
- nutrients-1859487-supplementary.pdf
